# Supplementary material for: Evaluating antibiotic regimens for streptococcal toxic shock syndrome in children
Source: PLoS One. 2023 Oct 12;18(10):e0292311. doi: 10.1371/journal.pone.0292311 (PMC10569614; doi:10.1371/journal.pone.0292311)
Supplement: S1 File — (ZIP) [file pone.0292311.s001.zip]

Archive with 2 entries (1 files):
- Supplementary files/minimal data.docx
- Supplementary files/
